# Supplementary material for: Predicting the potential global distribution of Ageratina adenophora under current and future climate change scenarios
Source: Ecol Evol. 2021 Aug 8;11(17):12092–113. doi: 10.1002/ece3.7974 (PMC8427655; doi:10.1002/ece3.7974)
Supplement: Supplementary file 2 — Tables S1‐S8 [file ECE3-11-12092-s002.xlsx]

## Sheet: S1
Ecology & Evolution SUPPORTING INFORMATION
Predicting the potential global distribution of Ageratina adenophora under current and future climate change scenarios
Gu Changjun, Tu Yanli，Liu Linshan*，Wei Bo, Zhang Yili, Yu Haibin, Wang Xilong, Yangjin Zhuoga, Zhang Binghua, Cui Bohao
Appendix S1 Additional tables.
Table S1 Pairwise correlation coefficients between variables.
	aspect	bio1	bio10	bio11	bio12	bio13	bio14	bio15	bio16	bio17	bio18	bio19	bio2	bio3	bio4	bio5	bio6	bio7	bio8	bio9	class1	class10	class11	class12	class2	class3	class4	class5	class6	class7	class8	class9	dem	slope	sq1	sq2	sq3	sq4	sq5	sq6	sq7
aspect	1	0.10467	0.13425	0.07979	0.01504	0.03849	-0.0376	0.07998	0.03561	-0.03408	0.02607	0.00254	0.12072	0.07782	-0.02623	0.1438	0.07372	0.00078	0.15722	0.06523	0.0367	-0.24468	0.03502	-0.13456	0.0361	0.03057	0.06891	0.05127	0.03257	0.03265	-0.00167	0.0058	0.07537	0.0646	-0.09692	-0.10093	-0.09682	-0.10758	-0.1104	-0.10939	-0.09613
bio1	0.10467	1	0.93477	0.97971	0.37404	0.45164	0.0484	0.37008	0.44092	0.07618	0.2165	0.24534	0.52532	0.83795	-0.83293	0.89617	0.96769	-0.73153	0.81071	0.9378	-0.25696	-0.4271	0.09495	-0.06376	0.3344	0.10722	-0.03463	-0.11661	-0.06309	0.2606	-0.07258	0.03212	-0.04256	-0.1591	-0.6158	-0.64594	-0.64539	-0.68996	-0.68141	-0.68855	-0.62647
bio10	0.13425	0.93477	1	0.84725	0.19437	0.29812	-0.0816	0.41261	0.28124	-0.06034	0.09257	0.1087	0.62353	0.65727	-0.58395	0.98855	0.82461	-0.45511	0.86387	0.83085	-0.17222	-0.54761	0.18624	-0.05261	0.21086	0.08073	-0.01584	-0.08165	-0.06681	0.25525	-0.05118	0.03299	-0.12587	-0.21813	-0.58895	-0.61178	-0.60351	-0.63191	-0.61615	-0.62462	-0.58801
bio11	0.07979	0.97971	0.84725	1	0.45001	0.50839	0.11621	0.32065	0.50143	0.14601	0.25864	0.31236	0.4312	0.89071	-0.92579	0.79554	0.99604	-0.84792	0.72974	0.94964	-0.30095	-0.32563	0.04541	-0.06764	0.38524	0.11179	-0.05288	-0.12069	-0.06368	0.24687	-0.07958	0.02997	-0.01288	-0.12391	-0.58906	-0.62134	-0.62521	-0.67535	-0.6704	-0.67642	-0.60456
bio12	0.01504	0.37404	0.19437	0.45001	1	0.89583	0.70483	-0.17187	0.92216	0.74072	0.79507	0.75132	-0.24429	0.56342	-0.55136	0.11468	0.48232	-0.61302	0.24791	0.36995	-0.05017	-0.03793	-0.45766	-0.01425	0.67897	0.11704	0.09587	-0.21264	-0.16341	0.16554	0.01386	0.01658	-0.10882	0.06346	-0.14441	-0.18032	-0.28965	-0.25739	-0.30977	-0.30432	-0.28126
bio13	0.03849	0.45164	0.29812	0.50839	0.89583	1	0.38756	0.14029	0.99254	0.42541	0.74195	0.58106	-0.10296	0.5803	-0.56607	0.22826	0.52374	-0.58805	0.3667	0.40951	-0.07518	-0.10584	-0.43701	-0.03182	0.56111	0.11074	0.13883	-0.17211	-0.12779	0.23335	-0.00456	0.01398	-0.04933	0.06424	-0.19707	-0.22471	-0.312	-0.29304	-0.33694	-0.33335	-0.29563
bio14	-0.0376	0.0484	-0.0816	0.11621	0.70483	0.38756	1	-0.51816	0.42473	0.99366	0.55181	0.66777	-0.3753	0.21604	-0.23835	-0.14464	0.15942	-0.33922	-0.07139	0.1006	0.01386	0.1202	-0.29611	0.02022	0.47655	0.06486	-0.02207	-0.18165	-0.12633	0.03414	0.02796	0.02258	-0.16303	0.04609	-0.00881	-0.03448	-0.10301	-0.06733	-0.10892	-0.10469	-0.10705
bio15	0.07998	0.37008	0.41261	0.32065	-0.17187	0.14029	-0.51816	1	0.09544	-0.51593	-0.10269	-0.27265	0.51484	0.28497	-0.19436	0.42887	0.27299	-0.07464	0.44947	0.26351	-0.12477	-0.22895	0.26417	-0.08203	-0.10501	-0.0586	-0.01281	0.01175	0.10911	0.05223	-0.07361	-0.01983	0.26045	-0.0082	-0.15412	-0.14454	-0.09695	-0.15398	-0.12785	-0.12583	-0.07987
bio16	0.03561	0.44092	0.28124	0.50143	0.92216	0.99254	0.42473	0.09544	1	0.46273	0.76084	0.60717	-0.12338	0.58066	-0.56746	0.21044	0.51867	-0.59404	0.34871	0.40401	-0.0683	-0.09612	-0.44755	-0.02977	0.58502	0.11632	0.14395	-0.17716	-0.13927	0.21743	-0.00029	0.01279	-0.0549	0.06663	-0.18543	-0.21456	-0.30848	-0.2871	-0.33353	-0.32908	-0.29343
bio17	-0.03408	0.07618	-0.06034	0.14601	0.74072	0.42541	0.99366	-0.51593	0.46273	1	0.57552	0.69574	-0.37238	0.25041	-0.2688	-0.1259	0.19001	-0.36951	-0.04889	0.12805	0.01171	0.10877	-0.31261	0.01894	0.51014	0.06565	-0.02142	-0.18852	-0.13128	0.04331	0.02805	0.02249	-0.16091	0.04879	-0.02062	-0.04838	-0.12107	-0.08533	-0.1279	-0.1237	-0.12482
bio18	0.02607	0.2165	0.09257	0.25864	0.79507	0.74195	0.55181	-0.10269	0.76084	0.57552	1	0.36929	-0.20314	0.3484	-0.33175	0.01853	0.27514	-0.38479	0.2485	0.14508	0.02276	-0.07675	-0.46839	-0.01536	0.49267	0.1339	0.17332	-0.15633	-0.11463	0.17037	0.02631	0.02138	-0.01483	0.12246	-0.10786	-0.13608	-0.22503	-0.18982	-0.23706	-0.23259	-0.23054
bio19	0.00254	0.24534	0.1087	0.31236	0.75132	0.58106	0.66777	-0.27265	0.60717	0.69574	0.36929	1	-0.24062	0.42917	-0.40122	0.05251	0.35279	-0.47186	0.07102	0.3035	-0.02672	0.01109	-0.26906	-0.00451	0.54992	0.03863	-0.0028	-0.16112	-0.12986	0.04978	0.01454	0.01127	-0.12501	0.03841	-0.08208	-0.11149	-0.18529	-0.1633	-0.20154	-0.19743	-0.17615
bio2	0.12072	0.52532	0.62353	0.4312	-0.24429	-0.10296	-0.3753	0.51484	-0.12338	-0.37238	-0.20314	-0.24062	1	0.39058	-0.21714	0.70786	0.3613	0.00616	0.53417	0.44426	-0.03074	-0.45451	0.27425	-0.09087	-0.10509	0.01224	0.00057	0.1217	0.1585	0.0133	-0.08618	-0.0175	0.35751	-0.05764	-0.3729	-0.375	-0.30468	-0.38108	-0.33424	-0.33871	-0.29584
bio3	0.07782	0.83795	0.65727	0.89071	0.56342	0.5803	0.21604	0.28497	0.58066	0.25041	0.3484	0.42917	0.39058	1	-0.89275	0.61118	0.88785	-0.82909	0.63511	0.80808	-0.25634	-0.27429	-0.06184	-0.08145	0.55625	0.06444	-0.04075	-0.06339	-0.04551	0.12777	-0.07505	-0.00105	0.1177	-0.03897	-0.41252	-0.44984	-0.48471	-0.52869	-0.53027	-0.53325	-0.46073
bio4	-0.02623	-0.83293	-0.58395	-0.92579	-0.55136	-0.56607	-0.23835	-0.19436	-0.56746	-0.2688	-0.33175	-0.40122	-0.21714	-0.89275	1	-0.51333	-0.93564	0.97155	-0.50029	-0.86024	0.33221	0.10814	0.06817	0.06564	-0.438	-0.11566	0.06509	0.13308	0.04851	-0.19808	0.08353	-0.02284	-0.07418	0.03333	0.48666	0.51982	0.53173	0.58763	0.59221	0.59531	0.51122
bio5	0.1438	0.89617	0.98855	0.79554	0.11468	0.22826	-0.14464	0.42887	0.21044	-0.1259	0.01853	0.05251	0.70786	0.61118	-0.51333	1	0.76521	-0.36048	0.84369	0.79204	-0.1366	-0.57953	0.20969	-0.05671	0.15445	0.07098	-0.00464	-0.04448	-0.04274	0.23128	-0.04875	0.02628	-0.08487	-0.21364	-0.57355	-0.59275	-0.57482	-0.60703	-0.58623	-0.59492	-0.55935
bio6	0.07372	0.96769	0.82461	0.99604	0.48232	0.52374	0.15942	0.27299	0.51867	0.19001	0.27514	0.35279	0.3613	0.88785	-0.93564	0.76521	1	-0.87634	0.70315	0.94847	-0.30803	-0.3027	0.0286	-0.06341	0.40847	0.11236	-0.06244	-0.13043	-0.07883	0.25444	-0.0763	0.03384	-0.04516	-0.11941	-0.58197	-0.61511	-0.62261	-0.66908	-0.66633	-0.67266	-0.60255
bio7	0.00078	-0.73153	-0.45511	-0.84792	-0.61302	-0.58805	-0.33922	-0.07464	-0.59404	-0.36951	-0.38479	-0.47186	0.00616	-0.82909	0.97155	-0.36048	-0.87634	1	-0.38751	-0.7816	0.3441	0.00495	0.11546	0.04945	-0.47626	-0.10969	0.087	0.1557	0.08223	-0.19561	0.07407	-0.02937	0.00193	0.01316	0.41406	0.44772	0.47199	0.51522	0.52681	0.52948	0.45451
bio8	0.15722	0.81071	0.86387	0.72974	0.24791	0.3667	-0.07139	0.44947	0.34871	-0.04889	0.2485	0.07102	0.53417	0.63511	-0.50029	0.84369	0.70315	-0.38751	1	0.60728	-0.11576	-0.59881	0.04484	-0.0432	0.26205	0.09492	0.07814	-0.03818	-0.07046	0.25567	-0.01245	0.02381	-0.10063	-0.19679	-0.4703	-0.49292	-0.5301	-0.52452	-0.53574	-0.54185	-0.51168
bio9	0.06523	0.9378	0.83085	0.94964	0.36995	0.40951	0.1006	0.26351	0.40401	0.12805	0.14508	0.3035	0.44426	0.80808	-0.86024	0.79204	0.94847	-0.7816	0.60728	1	-0.27942	-0.28928	0.11893	-0.06327	0.32117	0.08256	-0.0876	-0.10274	-0.07267	0.20484	-0.08869	0.02867	-0.01998	-0.11591	-0.57253	-0.60233	-0.58191	-0.64474	-0.62597	-0.63162	-0.56564
class1	0.0367	-0.25696	-0.17222	-0.30095	-0.05017	-0.07518	0.01386	-0.12477	-0.0683	0.01171	0.02276	-0.02672	-0.03074	-0.25634	0.33221	-0.1366	-0.30803	0.3441	-0.11576	-0.27942	1	-0.09449	-0.20899	-0.01636	-0.10944	-0.06526	0.18246	-0.11236	-0.15647	-0.18308	0.03539	-0.02028	-0.01635	0.07945	0.14927	0.14787	0.12319	0.14926	0.11713	0.12384	0.11671
class10	-0.24468	-0.4271	-0.54761	-0.32563	-0.03793	-0.10584	0.1202	-0.22895	-0.09612	0.10877	-0.07675	0.01109	-0.45451	-0.27429	0.10814	-0.57953	-0.3027	0.00495	-0.59881	-0.28928	-0.09449	1	-0.11425	-0.0345	-0.08032	-0.0769	-0.16541	-0.1483	-0.10152	-0.14374	-0.04203	-0.02028	-0.08535	0.02232	0.31312	0.32472	0.32051	0.33162	0.33885	0.34317	0.31849
class11	0.03502	0.09495	0.18624	0.04541	-0.45766	-0.43701	-0.29611	0.26417	-0.44755	-0.31261	-0.46839	-0.26906	0.27425	-0.06184	0.06817	0.20969	0.0286	0.11546	0.04484	0.11893	-0.20899	-0.11425	1	-0.09288	-0.192	-0.17524	-0.34846	-0.04669	-0.02088	-0.30077	-0.07074	-0.03956	0.07164	-0.06544	0.02461	0.02973	0.1211	0.03615	0.10028	0.11193	0.10834
class12	-0.13456	-0.06376	-0.05261	-0.06764	-0.01425	-0.03182	0.02022	-0.08203	-0.02977	0.01894	-0.01536	-0.00451	-0.09087	-0.08145	0.06564	-0.05671	-0.06341	0.04945	-0.0432	-0.06327	-0.01636	-0.0345	-0.09288	1	-0.05413	-0.05248	-0.07959	-0.09225	-0.0667	-0.09926	0.0303	-0.0069	-0.07939	-0.05425	0.10037	0.10657	0.09941	0.11519	0.11208	0.11227	0.09724
class2	0.0361	0.3344	0.21086	0.38524	0.67897	0.56111	0.47655	-0.10501	0.58502	0.51014	0.49267	0.54992	-0.10509	0.55625	-0.438	0.15445	0.40847	-0.47626	0.26205	0.32117	-0.10944	-0.08032	-0.192	-0.05413	1	-0.03439	-0.13301	-0.16354	-0.15099	-0.09938	-0.01803	-0.02156	-0.06083	0.02326	-0.05906	-0.09593	-0.20162	-0.18523	-0.20963	-0.20399	-0.19674
class3	0.03057	0.10722	0.08073	0.11179	0.11704	0.11074	0.06486	-0.0586	0.11632	0.06565	0.1339	0.03863	0.01224	0.06444	-0.11566	0.07098	0.11236	-0.10969	0.09492	0.08256	-0.06526	-0.0769	-0.17524	-0.05248	-0.03439	1	0.22407	-0.10799	-0.11838	-0.00925	-0.02915	-0.01188	-0.03334	0.01232	-0.15	-0.1568	-0.17448	-0.17747	-0.18365	-0.18544	-0.17784
class4	0.06891	-0.03463	-0.01584	-0.05288	0.09587	0.13883	-0.02207	-0.01281	0.14395	-0.02142	0.17332	-0.0028	0.00057	-0.04075	0.06509	-0.00464	-0.06244	0.087	0.07814	-0.0876	0.18246	-0.16541	-0.34846	-0.07959	-0.13301	0.22407	1	-0.04486	-0.193	-0.16008	0.00947	-0.03548	-0.05651	0.03501	-0.01142	-0.02005	-0.07894	-0.03962	-0.08923	-0.08411	-0.07658
class5	0.05127	-0.11661	-0.08165	-0.12069	-0.21264	-0.17211	-0.18165	0.01175	-0.17716	-0.18852	-0.15633	-0.16112	0.1217	-0.06339	0.13308	-0.04448	-0.13043	0.1557	-0.03818	-0.10274	-0.11236	-0.1483	-0.04669	-0.09225	-0.16354	-0.10799	-0.04486	1	-0.0168	-0.23285	-0.01081	-0.03533	0.04342	0.03542	0.18609	0.18654	0.21185	0.18747	0.21534	0.20495	0.20903
class6	0.03257	-0.06309	-0.06681	-0.06368	-0.16341	-0.12779	-0.12633	0.10911	-0.13927	-0.13128	-0.11463	-0.12986	0.1585	-0.04551	0.04851	-0.04274	-0.07883	0.08223	-0.07046	-0.07267	-0.15647	-0.10152	-0.02088	-0.0667	-0.15099	-0.11838	-0.193	-0.0168	1	-0.02617	-0.05235	-0.02335	0.32649	0.09326	-0.08634	-0.07435	-0.02094	-0.04885	-0.02948	-0.04265	-0.02349
class7	0.03265	0.2606	0.25525	0.24687	0.16554	0.23335	0.03414	0.05223	0.21743	0.04331	0.17037	0.04978	0.0133	0.12777	-0.19808	0.23128	0.25444	-0.19561	0.25567	0.20484	-0.18308	-0.14374	-0.30077	-0.09926	-0.09938	-0.00925	-0.16008	-0.23285	-0.02617	1	-0.07472	0.02792	-0.06718	-0.08456	-0.38567	-0.37033	-0.35745	-0.31912	-0.33446	-0.34715	-0.33776
class8	-0.00167	-0.07258	-0.05118	-0.07958	0.01386	-0.00456	0.02796	-0.07361	-0.00029	0.02805	0.02631	0.01454	-0.08618	-0.07505	0.08353	-0.04875	-0.0763	0.07407	-0.01245	-0.08869	0.03539	-0.04203	-0.07074	0.0303	-0.01803	-0.02915	0.00947	-0.01081	-0.05235	-0.07472	1	-0.00808	-0.08724	-0.05628	0.07221	0.06675	0.03474	0.10388	0.05142	0.05081	0.03394
class9	0.0058	0.03212	0.03299	0.02997	0.01658	0.01398	0.02258	-0.01983	0.01279	0.02249	0.02138	0.01127	-0.0175	-0.00105	-0.02284	0.02628	0.03384	-0.02937	0.02381	0.02867	-0.02028	-0.02028	-0.03956	-0.0069	-0.02156	-0.01188	-0.03548	-0.03533	-0.02335	0.02792	-0.00808	1	-0.03045	-0.02386	-0.05084	-0.04909	-0.04975	-0.04045	-0.04431	-0.04531	-0.04889
dem	0.07537	-0.04256	-0.12587	-0.01288	-0.10882	-0.04933	-0.16303	0.26045	-0.0549	-0.16091	-0.01483	-0.12501	0.35751	0.1177	-0.07418	-0.08487	-0.04516	0.00193	-0.10063	-0.01998	-0.01635	-0.08535	0.07164	-0.07939	-0.06083	-0.03334	-0.05651	0.04342	0.32649	-0.06718	-0.08724	-0.03045	1	0.44852	-0.04991	-0.04173	0.07122	-0.05256	-0.02165	-0.01393	0.06291
slope	0.0646	-0.1591	-0.21813	-0.12391	0.06346	0.06424	0.04609	-0.0082	0.06663	0.04879	0.12246	0.03841	-0.05764	-0.03897	0.03333	-0.21364	-0.11941	0.01316	-0.19679	-0.11591	0.07945	0.02232	-0.06544	-0.05425	0.02326	0.01232	0.03501	0.03542	0.09326	-0.08456	-0.05628	-0.02386	0.44852	1	0.03902	0.04383	0.14713	0.02987	0.04834	0.0585	0.1324
sq1	-0.09692	-0.6158	-0.58895	-0.58906	-0.14441	-0.19707	-0.00881	-0.15412	-0.18543	-0.02062	-0.10786	-0.08208	-0.3729	-0.41252	0.48666	-0.57355	-0.58197	0.41406	-0.4703	-0.57253	0.14927	0.31312	0.02461	0.10037	-0.05906	-0.15	-0.01142	0.18609	-0.08634	-0.38567	0.07221	-0.05084	-0.04991	0.03902	1	0.98208	0.85743	0.90886	0.91445	0.92459	0.8519
sq2	-0.10093	-0.64594	-0.61178	-0.62134	-0.18032	-0.22471	-0.03448	-0.14454	-0.21456	-0.04838	-0.13608	-0.11149	-0.375	-0.44984	0.51982	-0.59275	-0.61511	0.44772	-0.49292	-0.60233	0.14787	0.32472	0.02973	0.10657	-0.09593	-0.1568	-0.02005	0.18654	-0.07435	-0.37033	0.06675	-0.04909	-0.04173	0.04383	0.98208	1	0.87844	0.92808	0.9357	0.94793	0.8746
sq3	-0.09682	-0.64539	-0.60351	-0.62521	-0.28965	-0.312	-0.10301	-0.09695	-0.30848	-0.12107	-0.22503	-0.18529	-0.30468	-0.48471	0.53173	-0.57482	-0.62261	0.47199	-0.5301	-0.58191	0.12319	0.32051	0.1211	0.09941	-0.20162	-0.17448	-0.07894	0.21185	-0.02094	-0.35745	0.03474	-0.04975	0.07122	0.14713	0.85743	0.87844	1	0.88746	0.91274	0.93053	0.98425
sq4	-0.10758	-0.68996	-0.63191	-0.67535	-0.25739	-0.29304	-0.06733	-0.15398	-0.2871	-0.08533	-0.18982	-0.1633	-0.38108	-0.52869	0.58763	-0.60703	-0.66908	0.51522	-0.52452	-0.64474	0.14926	0.33162	0.03615	0.11519	-0.18523	-0.17747	-0.03962	0.18747	-0.04885	-0.31912	0.10388	-0.04045	-0.05256	0.02987	0.90886	0.92808	0.88746	1	0.94936	0.95738	0.89182
sq5	-0.1104	-0.68141	-0.61615	-0.6704	-0.30977	-0.33694	-0.10892	-0.12785	-0.33353	-0.1279	-0.23706	-0.20154	-0.33424	-0.53027	0.59221	-0.58623	-0.66633	0.52681	-0.53574	-0.62597	0.11713	0.33885	0.10028	0.11208	-0.20963	-0.18365	-0.08923	0.21534	-0.02948	-0.33446	0.05142	-0.04431	-0.02165	0.04834	0.91445	0.9357	0.91274	0.94936	1	0.98076	0.90872
sq6	-0.10939	-0.68855	-0.62462	-0.67642	-0.30432	-0.33335	-0.10469	-0.12583	-0.32908	-0.1237	-0.23259	-0.19743	-0.33871	-0.53325	0.59531	-0.59492	-0.67266	0.52948	-0.54185	-0.63162	0.12384	0.34317	0.11193	0.11227	-0.20399	-0.18544	-0.08411	0.20495	-0.04265	-0.34715	0.05081	-0.04531	-0.01393	0.0585	0.92459	0.94793	0.93053	0.95738	0.98076	1	0.92657
sq7	-0.09613	-0.62647	-0.58801	-0.60456	-0.28126	-0.29563	-0.10705	-0.07987	-0.29343	-0.12482	-0.23054	-0.17615	-0.29584	-0.46073	0.51122	-0.55935	-0.60255	0.45451	-0.51168	-0.56564	0.11671	0.31849	0.10834	0.09724	-0.19674	-0.17784	-0.07658	0.20903	-0.02349	-0.33776	0.03394	-0.04889	0.06291	0.1324	0.8519	0.8746	0.98425	0.89182	0.90872	0.92657	1

## Sheet: S2
Table S2 Distributions of LR regions in different elevation ranges under current conditions and the eight RCPs
Elevation(m)	Current(km2)	RCP2.6 2050(%)	RCP2.6 2070(%)	RCP4.5 2050(%)	RCP4.5 2070(%)	RCP6.0 2050(%)	RCP6.0 2070(%)	RCP8.5 2050(%)	RCP8.5 2070(%)
<500	1.33726e+06	-33.0767	-32.7049	-37.3598	-38.4085	-36.0198	-41.5419	-42.7032	-47.9091
500−1000	848982	-43.547	-43.4322	-48.8401	-51.7958	-46.4798	-52.0477	-55.455	-64.6968
1000−1500	628530	-36.7707	-35.8417	-37.6425	-39.2282	-36.1733	-39.9151	-42.4004	-52.3289
1500−2000	353569	-31.1797	-30.0604	-32.171	-32.0411	-33.3218	-35.7479	-34.0049	-33.7171
2000−2500	160302	-5.77875	-6.49033	-16.1444	-19.8864	-17.7697	-27.7535	-26.6548	-43.1033
2500−3000	76709.7	44.0441	41.7232	40.6679	40.2325	41.0341	32.5409	33.897	17.3147
3000−3500	29545.3	94.7884	91.8233	126.42	133.372	124.64	141.204	145.52	167.346
3500−4000	8110.75	196.004	194.189	297.836	370.293	291.136	419.037	423.652	695.114
>4000	1882.98	-49.2672	-50.0188	20.3683	109.395	8.30515	150.244	169.823	957.309

## Sheet: S3
Table S3 Distributions of MR regions in different elevation ranges under current conditions and the eight RCPs
Elevation(m)	Current(km2)	RCP2.6 2050(%)	RCP2.6 2070(%)	RCP4.5 2050(%)	RCP4.5 2070(%)	RCP6.0 2050(%)	RCP6.0 2070(%)	RCP8.5 2050(%)	RCP8.5 2070(%)
<500	372871	-18.2948	-15.989	-15.7068	-14.0459	-15.9048	-12.6101	-14.8268	-10.7059
500−1000	240350	-58.2387	-57.6249	-61.6671	-62.0967	-59.8544	-62.1335	-64.1591	-64.3731
1000−1500	206164	-30.2154	-33.0903	-40.7715	-45.7789	-36.5511	-44.7588	-50.8018	-68.0166
1500−2000	144219	-5.79467	-6.25196	-7.27253	-7.78183	-0.0426872	-1.93515	-7.72786	-15.2614
2000−2500	83847.4	0.181447	1.24819	8.03261	9.23944	15.1749	11.6464	12.9578	16.3564
2500−3000	24279.2	10.0842	9.00586	50.7126	51.9775	53.5543	82.2214	79.8053	105.135
3000−3500	3886.96	103.696	98.4526	184.125	209.958	181.759	317.113	282.833	625.123
3500−4000	670.825	158.333	138.186	302.426	426.582	293.565	521.414	520.57	1385.97
>4000	150.016	-45.283	-46.6981	-9.43396	-10.3774	-21.6981	50	27.8302	498.113

## Sheet: S4
Table S4 Distributions of HR regions in different elevation ranges under current conditions and the eight RCPs
Elevation(m)	Current(km2)	RCP2.6 2050(%)	RCP2.6 2070(%)	RCP4.5 2050(%)	RCP4.5 2070(%)	RCP6.0 2050(%)	RCP6.0 2070(%)	RCP8.5 2050(%)	RCP8.5 2070(%)
<500	147603	-19.7128	-18.9362	-18.7598	-15.1958	-16.7323	-16.1484	-22.4143	-25.5127
500−1000	37814.6	-58.8465	-59.5726	-56.107	-51.0938	-52.4898	-52.9295	-56.4176	-49.9018
1000−1500	30717.8	-40.4377	-40.5575	-47.8738	-66.0862	-44.9343	-57.1965	-63.8678	-83.1974
1500−2000	27838.5	-12.6535	-6.91136	1.3599	-24.3944	7.62563	17.5618	-7.34094	-24.3588
2000−2500	15816	-38.6291	-29.1396	12.0979	-4.39354	29.8734	95.5483	38.3741	94.5729
2500−3000	3125.56	-1.26783	1.53951	64.5008	55.6486	86.552	233.213	143.763	507.245
3000−3500	618.461	16.5904	0.228833	53.4325	38.3295	70.3661	156.407	108.009	613.501
3500−4000	188.935	-13.1086	-27.3408	35.9551	13.4831	18.3521	92.5094	98.5019	420.599
>4000	92.6984	-64.1221	-62.5954	-45.8015	-41.2214	-44.2748	-16.0305	-23.6641	94.6565

## Sheet: S5
Table S5 Percentages of UR regions in different elevation ranges under current conditions and the eight RCPs
Elevation	Current	RCP2.6 2050(%)	RCP2.6 2070(%)	RCP4.5 2050(%)	RCP4.5 2070(%)	RCP6.0 2050(%)	RCP6.0 2070(%)	RCP8.5 2050(%)	RCP8.5 2070(%)
<500	38.8229	39.2921	39.5016	39.0661	39.6784	38.7416	38.5923	38.9682	39.5867
500−1000	23.5551	17.743	17.7052	16.6805	16.2188	17.0562	16.1695	15.6354	14.0454
1000−1500	18.0854	16.681	16.5811	16.2808	15.7603	16.4583	15.8175	15.4323	12.8793
1500−2000	10.9845	12.0283	12.1041	12.3404	12.3265	12.2898	12.5782	12.7543	13.1189
2000−2500	5.43277	7.29576	7.29087	7.45565	7.35042	7.46402	7.53298	7.61509	7.62707
2500−3000	2.17577	4.18257	4.10052	4.5962	4.6682	4.53664	4.89953	5.00752	5.51603
3000−3500	0.711598	1.97308	1.9267	2.4231	2.55874	2.35007	2.79136	2.88468	3.87659
3500−4000	0.187476	0.772228	0.75861	1.08191	1.30951	1.0371	1.46145	1.52873	2.6209
>4000	0.0444291	0.0319151	0.0312907	0.0753326	0.129159	0.0662204	0.157174	0.173759	0.729092

## Sheet: S6
Table S4 Percentages of LR regions in different elevation ranges under current conditions and the eight RCPs
Elevation	Current	RCP2.6 2050(%)	RCP2.6 2070(%)	RCP4.5 2050(%)	RCP4.5 2070(%)	RCP6.0 2050(%)	RCP6.0 2070(%)	RCP8.5 2050(%)	RCP8.5 2070(%)
<500	38.8186	37.9371	37.9582	37.2706	37.4013	37.4104	36.7146	36.8345	37.154
500−1000	24.6447	20.3169	20.257	19.3253	18.5837	19.8676	19.1199	18.1805	15.986
1000−1500	18.2453	16.8467	17.0093	17.4386	17.3451	17.5412	17.7365	17.4042	15.9812
1500−2000	10.2636	10.3148	10.4305	10.6705	10.9111	10.3083	10.6694	11.2175	12.4998
2000−2500	4.65333	6.40265	6.32271	5.98093	5.83171	5.7637	5.43919	5.65224	4.86468
2500−3000	2.22676	4.684	4.58562	4.80111	4.88482	4.73047	4.77505	4.93776	4.79987
3000−3500	0.857655	2.43962	2.39054	2.97646	3.13103	2.90206	3.34696	3.48726	4.21298
3500−4000	0.235443	1.01772	1.00646	1.4357	1.73213	1.38714	1.97714	2.0418	3.43968
>4000	0.05466	0.0404954	0.0396971	0.100845	0.179045	0.0891712	0.221303	0.24425	1.06188

## Sheet: S7
Table S7 Percentages of MR regions in different elevation ranges under current conditions and the eight RCPs
Elevation	Current	RCP2.6 2050(%)	RCP2.6 2070(%)	RCP4.5 2050(%)	RCP4.5 2070(%)	RCP6.0 2050(%)	RCP6.0 2070(%)	RCP8.5 2050(%)	RCP8.5 2070(%)
<500	34.6393	37.835	38.721	39.1253	40.0329	37.6618	39.229	39.906	41.9786
500−1000	22.3283	12.4653	12.5895	11.4689	11.3792	11.5892	10.9569	10.8243	10.7961
1000−1500	19.1524	17.8672	17.0512	15.2002	13.9628	15.7112	13.7108	12.745	8.3135
1500−2000	13.3978	16.8726	16.7123	16.647	16.6123	17.3144	17.0264	16.7213	15.4081
2000−2500	7.78934	10.4319	10.4937	11.2759	11.4409	11.599	11.2699	11.901	12.3006
2500−3000	2.25551	3.31928	3.27142	4.55502	4.60898	4.47783	5.32624	5.48547	6.27945
3000−3500	0.361095	0.98328	0.953497	1.37476	1.50489	1.3154	1.95187	1.8698	3.5536
3500−4000	0.0623189	0.215216	0.197505	0.336048	0.441232	0.317101	0.501853	0.52309	1.2568
>4000	0.0139363	0.010194	0.00988397	0.0169125	0.0167937	0.0141085	0.0270904	0.0240961	0.113127

## Sheet: S8
Table S8 Percentages of MR regions in different elevation ranges under current conditions and the eight RCPs
Elevation	Current	RCP2.6 2050(%)	RCP2.6 2070(%)	RCP4.5 2050(%)	RCP4.5 2070(%)	RCP6.0 2050(%)	RCP6.0 2070(%)	RCP8.5 2050(%)	RCP8.5 2070(%)
<500	55.9493	62.2435	61.5855	58.532	63.785	57.0464	53.6224	57.5096	52.2457
500−1000	14.3337	8.1737	7.8685	8.10183	9.42389	8.33881	7.71167	8.27627	9.00235
1000−1500	11.6437	9.60982	9.39821	7.81583	5.30853	7.85107	5.69653	5.57378	2.45268
1500−2000	10.5523	12.7716	13.3383	13.7734	10.7252	13.9066	14.1792	12.9538	10.0064
2000−2500	5.99512	5.09816	5.76844	8.65413	7.70534	9.53401	13.3996	10.9905	14.6236
2500−3000	1.18475	1.62084	1.6335	2.50971	2.47902	2.70636	4.51222	3.82613	9.01916
3000−3500	0.234429	0.378729	0.319052	0.463188	0.435947	0.48905	0.687042	0.646039	2.09692
3500−4000	0.0716163	0.0862268	0.0706577	0.125382	0.109257	0.103788	0.157581	0.188339	0.467401
>4000	0.0351376	0.0174684	0.0178465	0.0245238	0.0277651	0.0239762	0.0337236	0.0355357	0.0857463
